# Supplementary material for: Association of plasma sRAGE, but not esRAGE with lung function impairment in COPD
Source: Respir Res. 2014 Feb 25;15(1):24. doi: 10.1186/1465-9921-15-24 (PMC3944004; doi:10.1186/1465-9921-15-24)
Supplement: Additional file 3: Figure S3 — Decreased plasma esRAGE compared to sRAGE in (a) controls (b) COPD patients. [file 1465-9921-15-24-S3.zip]

Archive with 2 entries (2 files):
- 1963904556113587_add3.tiff
- 1963904556113587_add4.tiff
